# Supplementary material for: Hunting-training dogs and companion dogs in the Netherlands are frequently exposed to highly pathogenic avian influenza (HPAI H5) and human H1N1 virus, 2021–2023
Source: One Health. 2025 Jul 14;21:101134. doi: 10.1016/j.onehlt.2025.101134 (PMC12284654; doi:10.1016/j.onehlt.2025.101134)
Supplement: Supplementary file 1 — Supplementary material: Supplementary datafile 1: Questionnaire and questionnaire processing hunting-training dogs. [file mmc1.xlsx]

## Sheet: Questionnaire HT dogs
This supplementary material is hosted as supporting information alongside the article "Hunting-training dogs and companion dogs in the Netherlands are frequently exposed to highly pathogenic avian influenza (HPAI H5) and human H1N1 virus, 2021-2023", on behalf of the authors, who remain responsible for the accuracy and appropriateness of the content. The same standards for ethics, copyright, attr…
Supplementary datafile 1: Questionnaire and questionnaire processing hunting-training dogs
Dog-owner questionnaire accompanying hunting-training dog serum samples
Questions were included in the analysis when applicable (Comments column G)
Qualitative and quantitative questions (column B, D), were recoded into binary variables (column E,F) except for variable age (Q2B), which was recoded into three age categories
Q number	Question	Original response	Q type (qual/quant)	Edited Q	Categorical response	Comments
1A	My dog has had close contact -within one meter- with a bird in the past six months	Yes No	Qualitative			This question was an inclusion question, when "NO"the questionnaire was terminated
1B	The bird contact was in an area where HPAI H5 was present in birds	Yes/ No/ Unknown	Qualitative	bird contact in region HPAI H5 in wild birds	Yes/No	Response category "Unknown" was discarded in the analysis
1C	Consent form completed	Yes No	Qualitative			when answered "no"; questionnaire and participation was discontinued
1D	Date questionnaire and sampling	Date	Quantitative	Sampling year	2022, 2023
1E	Last name		Qualitative			Not included, these questions were used for reporting results
1F	e-mail adress		Qualitative			Not included, these questions were used for reporting results
1G	Place of residence		Qualitative			This was used for mapping HPAI H5 seropositive and negative results in Figure 1A
	Veterinary practice or sampling at location
1H	Hunting-training or Hunting-trial activity	name location	Qualitative			For descriptive analysis, not used in risk factor analysis
1I	Name veterinary practice		Qualitative			Not included, these questions were used for reporting results
1J	Adress veterinary practice		Qualitative			Not included, these questions were used for reporting results
1K	Reason visit veterinary practice	For this study	Qualitative			Not included, all HT dogs were sampled at the training/trial location
		Vaccination/yearly check-up	Qualitative			NA
		My dog is ill	Qualitative			NA
		Other………..	Qualitative			NA
	Meta data dogs
2A	Name dog		Qualitative			Not included, these questions were used for reporting results
2B	Age	Age in years	Quantitative	Age categories	0<3, 3<6, ≥6	recoded into age-categories
2C	Sex	Male Female	Qualitative		Male, Female
2D	Breed	……………………………………………….	Qualitative	Hunting breed/ Non-hunting breed	Yes/No	“breed” was recoded into hunting breed or non-hunting breed based on the list of hunting breeds as described in the “General Reglement Huntingdog trials” (https://orweja.nl/reglementen/algemeen-reglement-jachthondenproeven-arjp). All HT dogs were hunting breeds therefore this variable was excluded in the analysis.
2E	Purpose of use dog (Yes/No per category, Multiple categories could be selected)	companion dog	Qualitative
		Farm dog				From question 2E that described the “purpose or use of the dog”, only the variable “used as hunting dog” was included in the analysis, as it most clearly defined dogs that participated in hunting activities. We excluded “companion dog but also used for hunting/training, as the difference between hunting training and hunting was not clearly stated.Other purpose categories were excluded due to low …
		companion dog, but is used for hunting/ training
		Hunting dog		Used as hunting dog at time of sampling	Yes/No
		Sniffer dog
		Police or guard dog
		Other………..
	Behaviour and living environment
3A	Swimming (5-point Likert scale)	Never	Quantitative	Frequency swimming	≥1/week or <1/week	The questions with a 5-point Likert scale were recoded into a binary variable: “≥weekly” (=combination “weekly” and “daily”) or “<weekly” (combination “never” and “few times per year” and “once per month”).
		Few times per year
		Once per month
		Once per week
		Every day
3B	Walking unleashed (5-point Likert scale)	Never	Quantitative		≥1/week or <1/week	The questions with a 5-point Likert scale were recoded into a binary variable: “≥weekly” (=combination “weekly”and “daily”) or “<weekly” (combination “never” and “few times per year” and “once per month”).
		Few times per year				As hunting-training dogs frequently walk unleased, and avian contact is not always visible for the owner, this question “walking unleashed” was excluded from analysis.
		Once per month
		Once per week
		Every day
3C	Drinking surface water where birds reside (5-point Likert scale)	Never	Quantitative	Frequency drinking surface water	≥1/week or <1/week	The questions with a 5-point Likert scale were recoded into a binary variable: “≥weekly” (=combination “weekly” and “daily”) or “<weekly” (combination “never” and “few times per year” and “once per month”).
		Few times per year
		Once per month
		Once per week
		Every day
3D	Walking in areas where a lot of aquatic birds are present (5-point Likert scale)	Never	Quantitative	Frequency walking in area aquatic birds*	≥1/week or <1/week	The questions with a 5-point Likert scale were recoded into a binary variable: “≥weekly” (=combination “weekly” and “daily”) or “<weekly” (combination “never” and “few times per year” and “once per month”).
		Few times per year
		Once per month
		Once per week
		Every day
	Most recent bird contact	Note: the most recent bird contact may not be the contact that resulted in HPAI H5 exposure.
4A	Name the species that your dog most recently came into contact with	Goose	Qualitative			As all hunting-training dogs had contact with geese, ducks, pheasants, pigeons, the question “Name the species that your dog came into contact with” was not included in the analysis.
	(Multiple categories could be selected)	Swan
		Duck
		Gull
		Raptor
		Wigeon
		Cormorant
		Curlew/knip
		Sandpiper
		Coot
		Oystercatcher
		Lapwing
		Heron
		Chicken
		Pheasant
		Sparrow
		Blackbird
		Tit
		Crow
		Chew
		Pigeon
		I do not know the species
4B	Date of most recent bird contact		Quantitative		date	140/145 dogs had bird contact at the day of sampling, this variable was excluded from the analysis
4C_1	Type of most recent bird contact (Yes/No, Multiple categories could be selected)	Eaten dead bird	Qualitative			From Question 4C “type of bird contact” two variables were extracted; The factor “eat bird faeces YES/NO” and the factor “ retrieve live bird YES/NO” that included the questions “live bird in beak contact” and “bitten live bird”. The Question 4C answers “Chased a bird” and “nose-beak contact with a bird were excluded due to low number of responses. The answer “eaten/bitten dead bird “appeared amb…
4C_2		Bitten dead bird
4C_3		Bitten live bird		Most recent bird contact was live bird in beak	Yes/No
4C_4		Live bird in beak		Most recent bird contact was live bird in beak	Yes/No
4C_5		licked/ ate dog faeces		Most recent bird contact was eating bird faeces	Yes/No
4C_6		Chased a bird
4C_7		Nose-beak contact
4C_8		Swam after sick bird/
4C_9		Swam in water with sick birds
4C_10		Drinking water sick birds
4D	Health status bird most recent contact (Multiple categories could be selected)	Bird seemed healthy	Qualitative
		Bird seemed sick:		Most recent bird contact was HPAI H5 suspected bird	Yes/No	From question 4D “health status bird”, the binary variable “bird HPAI H5 suspected YES/NO” was composed (based on the presence of clinical signs in birds that were consistent with HPAI H5: lethargy, abnormal locomotion, circling, paralysis, blindness). "Dead"was excluded in these signs, as commercially bought dead birds are frequently used for training.
		Lethargic
		Did not fly
		Moved abnormally
		Dirty or inflammed eyes/beak
		Seemd blind
		Circling
		Paralysed
		Bird was dead
4E_1	Location of most recent bird contact (Multiple categories could be selected)	During hunting/hunting training	Qualitative			Excluded, because it was unclear if this response was related to the sampling day or to previous activities
4E_2		On land
4E_3		On land close to water		Most recent bird contact was in/near water		Question 4E, “location of bird contact”, was recoded into the binary variable “bird contact in/near water YES” (composed of “waterside” and “in the water” and “on land close to water”) versus NO (composed of “on land” and “in the field” and “industrial site” and “city” and “village” and “nature reserve” and “farm” and “forest” and “pasture”).
4E_4		In the water (during swimming)
4E_5		Waterside
4E_6		In the field
4E_7		Industrial site
4E_8		City
4E_9		Village
4E_10		Nature reserve
4E_11		Farm
4E_12		Forest
4E_13		Pasture
4F	Frequency of bird contact in the past 6 months (including swimming in water where birds reside)	1x	Quantitative	Frequency wild bird contact	≥1/week or <1/week
		2x
		3x
		4x
		5x
		>5
		Monthly
		Weekly
		Daily
	Dog health
5A	Do you think your dog became ill after contact with a bird	Yes No	Qualitative		NA	Question 5A generated the variable “dog ill after bird contact” but this variable was not included in the analysis as only one dog in the HT cohort reportedly showed clinical signs after bird contact.
5B	Dog symptoms	Gastro-intestinal signs: vomiting/ diarrhoea	Qualitative		NA	5B was not included, only one dog reportedly became ill after dog-bird contact
	(Multiple categories could be selected)
		Respiratory signs: coughing, sneezing, dyspnoea, fatigue, ocular discharge, nasal discharge
		Neurvous signs:
		Ataxia
		Circling
		Seemed blind
		Seemed deaf
		Muscle weakness
		Drops through hindquarters
		Other
5C	Time between bird-contact and clinical signs	Within one week	Quantitative		NA	5C was not included, only one dog reportedly became ill after dog-bird contact
		1-2 weeks after contact
		Within 1 month after contact
		I do not know
5D	Did you visit the veterinary practice for these clinical signs?	Yes No	Qualitative		NA	5D was not included, only one dog reportedly became ill after dog-bird contact
5E	Are we allowed to contact the veterinary practice for further information?	Yes No				5E was not included, only one dog reportedly became ill after dog-bird contact
